# Supplementary material for: A Novel Intrauterine Device for the Extended Tissue-Specific Release of Estradiol and Norethindrone to Treat the Genitourinary Syndrome of Menopause
Source: Polymers (Basel). 2025 Feb 28;17(5):665. doi: 10.3390/polym17050665 (PMC11902457; doi:10.3390/polym17050665)
Supplement: Supplementary file 1 [file polymers-17-00665-s001.zip]

Archive with 1 entries (1 files):
- polymers-3477641-supplementary.pdf
